# Supplementary material for: The Dynamics of Allelochemicals and Phytotoxicity in Eisenia fetida during the Decomposition of Eucalyptus grandis Litter
Source: Plants (Basel). 2024 Aug 29;13(17):2415. doi: 10.3390/plants13172415 (PMC11397289; doi:10.3390/plants13172415)
Supplement: Supplementary file 1 [file plants-13-02415-s001.zip]

Archive with 1 entries (1 files):
- plants-3153919-supplementary.pdf
